# Supplementary material for: Acute inorganic nitrate ingestion does not impact oral microbial composition, cognitive function, or high-intensity exercise performance in female team-sport athletes
Source: Eur J Appl Physiol. 2024 Jul 17;124(12):3511–25. doi: 10.1007/s00421-024-05552-w (PMC11568988; doi:10.1007/s00421-024-05552-w)
Supplement: Supplementary file 3 — Supplementary file3 (XLSX 21 KB) [file 421_2024_5552_MOESM3_ESM.xlsx]

## Sheet: MIMS.me.human-oral.6.0
# This is a submission template for batch deposit of 'MIMS: metagenome/environmental, human-oral; version 6.0' samples to the NCBI BioSample database (https://www.ncbi.nlm.nih.gov/biosample/).
# GREEN fields are mandatory. Your submission will fail if any mandatory fields are not completed. If information is unavailable for any mandatory field, please enter 'not collected', 'not applicable' or 'missing' as appropriate.
# YELLOW fields are optional. Leave optional fields empty (or delete them) if no information is available.
# You can add any number of custom fields to fully describe your BioSamples, simply include them in the table.
# Hover over field name to view definition, or see https://www.ncbi.nlm.nih.gov/biosample/docs/attributes/.
# CAUTION: Be aware that Excel may automatically apply formatting to your data. In particular, take care with dates, incrementing autofills and special characters like / or -. Doublecheck that your text file is accurate before uploading to BioSample.
Supplementary Materials Online Resource 3: oral microbiome analysis.
Title: Acute inorganic nitrate ingestion does not impact oral microbial composition, cognitive function, or high-intensity exercise performance in female team-sport athletes
Journal: European Journal of Applied Physiology
Author names: Rachel Tan, Courtney Merrill, Chandler Riley, Maya Hammer, Ryan Kenney, Alyssa Riley, Jeffrey Li, Alexandra Zink, Sean Karl, Katherine Price, Luka Sharabidze, Samantha Rowland, Stephen Bailey, Leah Stiemsma, Adam Pennell
Corresponding author email: rachel.tan@pepperdine.edu
# TO MAKE A SUBMISSION:
# 1. Complete this template table.
# 2. Upload the file on the 'Attributes' tab of the BioSample Submission Portal at https://submit.ncbi.nlm.nih.gov/subs/biosample/.
# If you have any questions, please contact us at biosamplehelp@ncbi.nlm.nih.gov.
#
*sample_name	sample_title	bioproject_accession	*organism	*collection_date	*env_broad_scale	*env_local_scale	*env_medium	*geo_loc_name	*host	*lat_lon	chem_administration	collection_method	ethnicity	host_age	host_body_mass_index	host_body_product	host_body_temp	host_diet	host_disease	host_family_relationship	host_genotype	host_height	host_last_meal	host_occupation	host_phenotype	host_pulse	host_sex	host_subject_id	host_symbiont	host_tissue_sampled	host_tot_mass	ihmc_medication_code	isolation_source	medic_hist_perform	misc_param	neg_cont_type	nose_mouth_teeth_throat_disord	omics_observ_id	organism_count	oxy_stat_samp	perturbation	pos_cont_type	ref_biomaterial	rel_to_oxygen	samp_collect_device	samp_mat_process	samp_salinity	samp_size	samp_store_dur
1_oral	16Samplicon_ oral1		Bacteria	2021	Human	diet	NA	California	Human	Not applicable
2_oral	16Samplicon_ oral2		Bacteria	2021	Human	diet	NA	California	Human	Not applicable
3_oral	16Samplicon_ oral3		Bacteria	2021	Human	diet	NA	California	Human	Not applicable
4_oral	16Samplicon_ oral4		Bacteria	2021	Human	diet	NA	California	Human	Not applicable
5_oral	16Samplicon_ oral5		Bacteria	2021	Human	diet	NA	California	Human	Not applicable
AND SO ON	16Samplicon_ oral6		Bacteria	2021	Human	diet	NA	California	Human	Not applicable
	16Samplicon_ oral7		Bacteria	2021	Human	diet	NA	California	Human	Not applicable
	16Samplicon_ oral8		Bacteria	2021	Human	diet	NA	California	Human	Not applicable
	16Samplicon_ oral9		Bacteria	2021	Human	diet	NA	California	Human	Not applicable
	16Samplicon_ oral10		Bacteria	2021	Human	diet	NA	California	Human	Not applicable
	16Samplicon_ oral11		Bacteria	2021	Human	diet	NA	California	Human	Not applicable
	16Samplicon_ oral12		Bacteria	2021	Human	diet	NA	California	Human	Not applicable
	16Samplicon_ oral13		Bacteria	2021	Human	diet	NA	California	Human	Not applicable
	16Samplicon_ oral14		Bacteria	2021	Human	diet	NA	California	Human	Not applicable
	16Samplicon_ oral15		Bacteria	2021	Human	diet	NA	California	Human	Not applicable
	16Samplicon_ oral16		Bacteria	2021	Human	diet	NA	California	Human	Not applicable
	16Samplicon_ oral17		Bacteria	2021	Human	diet	NA	California	Human	Not applicable
	16Samplicon_ oral18		Bacteria	2021	Human	diet	NA	California	Human	Not applicable
	16Samplicon_ oral19		Bacteria	2021	Human	diet	NA	California	Human	Not applicable
	16Samplicon_ oral20		Bacteria	2021	Human	diet	NA	California	Human	Not applicable
	16Samplicon_ oral21		Bacteria	2021	Human	diet	NA	California	Human	Not applicable
	16Samplicon_ oral22		Bacteria	2021	Human	diet	NA	California	Human	Not applicable
	16Samplicon_ oral23		Bacteria	2021	Human	diet	NA	California	Human	Not applicable
	16Samplicon_ oral24		Bacteria	2021	Human	diet	NA	California	Human	Not applicable
	16Samplicon_ oral25		Bacteria	2021	Human	diet	NA	California	Human	Not applicable
	16Samplicon_ oral26		Bacteria	2021	Human	diet	NA	California	Human	Not applicable
	16Samplicon_ oral27		Bacteria	2021	Human	diet	NA	California	Human	Not applicable
*Keep getting an error that one or more rows are identical….
[truncated: 8 more columns]
